# Supplementary material for: Administration of Inulin-Supplemented Gluten-Free Diet Modified Calcium Absorption and Caecal Microbiota in Rats in a Calcium-Dependent Manner
Source: Nutrients. 2017 Jul 6;9(7):702. doi: 10.3390/nu9070702 (PMC5537817; doi:10.3390/nu9070702)
Supplement: Supplementary file 1 [file nutrients-09-00702-s001.zip]

Archive with 2 entries (2 files):
- Supplementary Information Materials and Methods.pdf
- Supplementary Information Results Figures.pdf
